# Supplementary material for: Combined Genome-Wide and Phenotypic Profiling of Lactiplantibacillus plantarum XHQ-007: Genome-Guided Insights into Tyramine Reduction, Safety Characteristics, and Probiotic Potential
Source: Foods. 2026 Jun 2;15(11):1977. doi: 10.3390/foods15111977 (PMC13256593; doi:10.3390/foods15111977)
Supplement: Supplementary file 1 [file foods-15-01977-s001.zip]

Archive with 1 entries (1 files):
- foods-4318661-supplementary.pdf
